# Supplementary material for: Estimated Energy Expenditure in Youth While Playing Active Video Games: A Systematic Review
Source: Sports (Basel). 2024 Jan 25;12(2):39. doi: 10.3390/sports12020039 (PMC10892794; doi:10.3390/sports12020039)
Supplement: Supplementary file 1 [file sports-12-00039-s001.zip]

Archive with 3 entries (3 files):
- 02_cf_a_SUPPLEMENTARY FILE 1_Table S1 and S2_QUALITY ASSESSMENT_EPHPP & NOS SCALE.pdf
- 02_cf_a_SUPPLEMENTARY FILE 2_Table S3 and S4_EE VARIABLES ALL STUDIES.pdf
- Figure S1. PRISMA_2020_checklist_AVG & EE.pdf
